# Supplementary material for: Identification of Biotransformation Products of T-2 Toxin in HepG2 Cells Using LC-Q-TOF MS
Source: Foods. 2024 May 13;13(10):1501. doi: 10.3390/foods13101501 (PMC11120489; doi:10.3390/foods13101501)
Supplement: Supplementary file 1 [file foods-13-01501-s001.zip]

Archive with 1 entries (1 files):
- foods-2995238-supplementary.pdf
